# Supplementary material for: Distribution and Maturity of Medial Collagen Fibers in Thoracoabdominal Post-Dissection Aortic Aneurysms: A Comparative Study of Marfan and Non-Marfan Patients
Source: Int J Mol Sci. 2024 Dec 24;26(1):14. doi: 10.3390/ijms26010014 (PMC11720456; doi:10.3390/ijms26010014)
Supplement: Supplementary file 1 [file ijms-26-00014-s001.zip]

Archive with 1 entries (1 files):
- ijms-3368018-supplementary.pdf
